# Supplementary material for: The Potential of Edible and Medicinal Resource Polysaccharides for Prevention and Treatment of Neurodegenerative Diseases
Source: Biomolecules. 2023 May 22;13(5):873. doi: 10.3390/biom13050873 (PMC10216080; doi:10.3390/biom13050873)
Supplement: Supplementary file 1 [file biomolecules-13-00873-s001.zip]

Archive with 1 entries (1 files):
- biomolecules-2276514-supplementary.pdf
